# Supplementary material for: Deciphering the Role of microRNA Mediated Regulation of Coronin 1C in Glioblastoma Development and Metastasis
Source: Noncoding RNA. 2023 Jan 4;9(1):4. doi: 10.3390/ncrna9010004 (PMC9844418; doi:10.3390/ncrna9010004)
Supplement: Supplementary file 1 [file ncrna-09-00004-s001.zip]

Archive with 1 entries (1 files):
- ncrna-2106945-supplementary.pdf
